# Supplementary material for: Synergistic decatungstate and Brønsted acid catalysis enables direct C–H indolation of alkanes and aldehydes
Source: Chem Sci. 2026 Apr 27;17(23):11528–37. doi: 10.1039/d6sc01827k (PMC13133923; doi:10.1039/d6sc01827k)
Supplement: SC-017-D6SC01827K-s002 [file SC-017-D6SC01827K-s002.cif]

# Supplementary Information (SI) for Chemical Science.
# This journal is © The Royal Society of Chemistry 2026

####################################################################### 
# 
# This file contains crystal structure data downloaded from the 
# Cambridge Structural Database (CSD) hosted by the Cambridge 
# Crystallographic Data Centre (CCDC).
# 
# Full information about CCDC data access policies and citation 
# guidelines are available at http://www.ccdc.cam.ac.uk/access/V1 
# 
# Audit and citation data items may have been added by the CCDC. 
# Please retain this information to preserve the provenance of 
# this file and to allow appropriate attribution of the data. 
# 
#######################################################################

data_8
_database_code_depnum_ccdc_archive 'CCDC 2444563'
loop_
_audit_author_name
_audit_author_address
'Yuanyuan An'
;Nanjing Tech University
China
;
_audit_update_record             
;
2025-04-17 deposited with the CCDC.	2026-04-27 downloaded from the CCDC.
;
_audit_creation_date             2022-09-01
_audit_creation_method           
;
Olex2 1.5-beta
(compiled 2021.12.09 svn.r5202d8cf for OlexSys, GUI svn.r6439)
;
_shelx_SHELXL_version_number     2017/1
_chemical_name_common            ?
_chemical_name_systematic        ?
_chemical_formula_moiety         'C27 H27 N'
_chemical_formula_sum            'C27 H27 N'
_chemical_formula_weight         365.49
_chemical_melting_point          ?
loop_
_atom_type_symbol
_atom_type_description
_atom_type_scat_dispersion_real
_atom_type_scat_dispersion_imag
_atom_type_scat_source
C C 0.0033 0.0016 'International Tables Vol C Tables 4.2.6.8 and 6.1.1.4'
H H 0.0000 0.0000 'International Tables Vol C Tables 4.2.6.8 and 6.1.1.4'
N N 0.0061 0.0033 'International Tables Vol C Tables 4.2.6.8 and 6.1.1.4'

_shelx_space_group_comment       
;
The symmetry employed for this shelxl refinement is uniquely defined
by the following loop, which should always be used as a source of
symmetry information in preference to the above space-group names.
They are only intended as comments.
;
_space_group_crystal_system      triclinic
_space_group_IT_number           2
_space_group_name_H-M_alt        'P -1'
_space_group_name_Hall           '-P 1'
loop_
_space_group_symop_operation_xyz
'x, y, z'
'-x, -y, -z'

_cell_length_a                   8.588(2)
_cell_length_b                   11.038(3)
_cell_length_c                   11.493(3)
_cell_angle_alpha                105.954(3)
_cell_angle_beta                 91.575(3)
_cell_angle_gamma                92.728(3)
_cell_volume                     1045.4(4)
_cell_formula_units_Z            2
_cell_measurement_reflns_used    3191
_cell_measurement_temperature    296.15
_cell_measurement_theta_max      26.36
_cell_measurement_theta_min      2.27
_shelx_estimated_absorpt_T_max   0.993
_shelx_estimated_absorpt_T_min   0.991
_exptl_absorpt_coefficient_mu    0.066
_exptl_absorpt_correction_T_max  0.993
_exptl_absorpt_correction_T_min  0.991
_exptl_absorpt_correction_type   multi-scan
_exptl_absorpt_process_details   SADABS
_exptl_absorpt_special_details   ?
_exptl_crystal_colour            colorless
_exptl_crystal_density_diffrn    1.161
_exptl_crystal_density_meas      .
_exptl_crystal_density_method    ?
_exptl_crystal_description       block
_exptl_crystal_F_000             392
_exptl_crystal_size_max          0.14
_exptl_crystal_size_mid          0.12
_exptl_crystal_size_min          0.1
_exptl_transmission_factor_max   ?
_exptl_transmission_factor_min   ?
_diffrn_reflns_av_R_equivalents  0.0321
_diffrn_reflns_av_unetI/netI     0.0365
_diffrn_reflns_Laue_measured_fraction_full 0.991
_diffrn_reflns_Laue_measured_fraction_max 0.991
_diffrn_reflns_limit_h_max       9
_diffrn_reflns_limit_h_min       -10
_diffrn_reflns_limit_k_max       13
_diffrn_reflns_limit_k_min       -13
_diffrn_reflns_limit_l_max       13
_diffrn_reflns_limit_l_min       -13
_diffrn_reflns_number            7585
_diffrn_reflns_point_group_measured_fraction_full 0.991
_diffrn_reflns_point_group_measured_fraction_max 0.991
_diffrn_reflns_theta_full        25.000
_diffrn_reflns_theta_max         25.000
_diffrn_reflns_theta_min         1.845
_diffrn_ambient_temperature      296.15
_diffrn_detector_area_resol_mean ?
_diffrn_measured_fraction_theta_full 0.991
_diffrn_measured_fraction_theta_max 0.991
_diffrn_measurement_device_type  'CCD area detector'
_diffrn_measurement_method       'phi and omega scans'
_diffrn_radiation_monochromator  graphite
_diffrn_radiation_type           MoK\a
_diffrn_radiation_wavelength     0.71073
_diffrn_source                   ?
_diffrn_source_current           20.0
_diffrn_source_power             0.9
_diffrn_source_voltage           45.0
_reflns_Friedel_coverage         0.000
_reflns_Friedel_fraction_full    .
_reflns_Friedel_fraction_max     .
_reflns_number_gt                2925
_reflns_number_total             3642
_reflns_special_details          
;
 Reflections were merged by SHELXL according to the crystal
 class for the calculation of statistics and refinement.
 
 _reflns_Friedel_fraction is defined as the number of unique
 Friedel pairs measured divided by the number that would be
 possible theoretically, ignoring centric projections and
 systematic absences.
;
_reflns_threshold_expression     'I > 2\s(I)'
_computing_cell_refinement       'SAINT v8.34A (Bruker, 2013)'
_computing_data_collection       ?
_computing_data_reduction        'SAINT v8.34A (Bruker, 2013)'
_computing_molecular_graphics    'Olex2 1.5-beta (Dolomanov et al., 2009)'
_computing_publication_material  'Olex2 1.5-beta (Dolomanov et al., 2009)'
_computing_structure_refinement  'SHELXL 2017/1 (Sheldrick, 2015)'
_computing_structure_solution    'SHELXT 2014/5 (Sheldrick, 2014)'
_refine_diff_density_max         0.159
_refine_diff_density_min         -0.125
_refine_diff_density_rms         0.029
_refine_ls_extinction_coef       0.028(3)
_refine_ls_extinction_expression Fc^*^=kFc[1+0.001xFc^2^\l^3^/sin(2\q)]^-1/4^
_refine_ls_extinction_method     'SHELXL-2017/1 (Sheldrick 2017)'
_refine_ls_goodness_of_fit_ref   1.075
_refine_ls_hydrogen_treatment    constr
_refine_ls_matrix_type           full
_refine_ls_number_parameters     254
_refine_ls_number_reflns         3642
_refine_ls_number_restraints     0
_refine_ls_R_factor_all          0.0515
_refine_ls_R_factor_gt           0.0409
_refine_ls_restrained_S_all      1.075
_refine_ls_shift/su_max          0.000
_refine_ls_shift/su_mean         0.000
_refine_ls_structure_factor_coef Fsqd
_refine_ls_weighting_details     
'w=1/[\s^2^(Fo^2^)+(0.0476P)^2^+0.1364P] where P=(Fo^2^+2Fc^2^)/3'
_refine_ls_weighting_scheme      calc
_refine_ls_wR_factor_gt          0.1064
_refine_ls_wR_factor_ref         0.1144
_refine_special_details          ?
_olex2_refinement_description    
;
1. Fixed Uiso
 At 1.2 times of:
  All C(H) groups, All C(H,H) groups, All N(H) groups
2.a Ternary CH refined with riding coordinates:
 C9(H9), C15(H15)
2.b Secondary CH2 refined with riding coordinates:
 C10(H10A,H10B), C11(H11A,H11B), C12(H12A,H12B), C13(H13A,H13B), C14(H14A,H14B)
2.c Aromatic/amide H refined with riding coordinates:
 N1(H1), C2(H2), C3(H3), C4(H4), C5(H5), C17(H17), C18(H18), C19(H19),
 C20(H20), C21(H21), C23(H23), C24(H24), C25(H25), C26(H26), C27(H27)
;
_atom_sites_solution_hydrogens   geom
_atom_sites_solution_primary     dual
_atom_sites_solution_secondary   ?
loop_
_atom_site_label
_atom_site_type_symbol
_atom_site_fract_x
_atom_site_fract_y
_atom_site_fract_z
_atom_site_U_iso_or_equiv
_atom_site_adp_type
_atom_site_occupancy
_atom_site_site_symmetry_order
_atom_site_calc_flag
_atom_site_refinement_flags_posn
_atom_site_refinement_flags_adp
_atom_site_refinement_flags_occupancy
_atom_site_disorder_assembly
_atom_site_disorder_group
N1 N 0.10196(14) 0.48388(11) 0.20377(11) 0.0516(3) Uani 1 1 d . . . . .
H1 H 0.064947 0.557438 0.224740 0.062 Uiso 1 1 calc R U . . .
C1 C 0.13411(15) 0.28062(13) 0.10900(12) 0.0428(3) Uani 1 1 d . . . . .
C2 C 0.09363(17) 0.16578(14) 0.02201(14) 0.0520(4) Uani 1 1 d . . . . .
H2 H 0.154176 0.096721 0.015271 0.062 Uiso 1 1 calc R U . . .
C3 C -0.03623(19) 0.15633(15) -0.05307(15) 0.0597(4) Uani 1 1 d . . . . .
H3 H -0.061861 0.080488 -0.111442 0.072 Uiso 1 1 calc R U . . .
C4 C -0.13045(19) 0.25744(16) -0.04397(15) 0.0620(4) Uani 1 1 d . . . . .
H4 H -0.218417 0.247691 -0.095429 0.074 Uiso 1 1 calc R U . . .
C5 C -0.09519(18) 0.37130(16) 0.03995(15) 0.0591(4) Uani 1 1 d . . . . .
H5 H -0.157925 0.439064 0.046562 0.071 Uiso 1 1 calc R U . . .
C6 C 0.03783(16) 0.38177(13) 0.11483(13) 0.0465(3) Uani 1 1 d . . . . .
C7 C 0.23501(16) 0.44970(13) 0.25402(13) 0.0437(3) Uani 1 1 d . . . . .
C8 C 0.25952(15) 0.32604(12) 0.19992(12) 0.0419(3) Uani 1 1 d . . . . .
C9 C 0.39033(15) 0.25315(13) 0.23165(13) 0.0446(3) Uani 1 1 d . . . . .
H9 H 0.456499 0.312682 0.294735 0.054 Uiso 1 1 calc R U . . .
C10 C 0.49361(18) 0.20139(17) 0.12546(15) 0.0609(4) Uani 1 1 d . . . . .
H10A H 0.430045 0.147191 0.058502 0.073 Uiso 1 1 calc R U . . .
H10B H 0.538716 0.270986 0.098865 0.073 Uiso 1 1 calc R U . . .
C11 C 0.6239(2) 0.12699(18) 0.15865(18) 0.0733(5) Uani 1 1 d . . . . .
H11A H 0.680239 0.089709 0.086735 0.088 Uiso 1 1 calc R U . . .
H11B H 0.696423 0.184161 0.216783 0.088 Uiso 1 1 calc R U . . .
C12 C 0.5643(2) 0.02452(18) 0.21151(19) 0.0806(6) Uani 1 1 d . . . . .
H12A H 0.651984 -0.015690 0.237059 0.097 Uiso 1 1 calc R U . . .
H12B H 0.502952 -0.038932 0.149969 0.097 Uiso 1 1 calc R U . . .
C13 C 0.4652(2) 0.07623(17) 0.31859(17) 0.0712(5) Uani 1 1 d . . . . .
H13A H 0.529733 0.132106 0.383870 0.085 Uiso 1 1 calc R U . . .
H13B H 0.422775 0.007134 0.347246 0.085 Uiso 1 1 calc R U . . .
C14 C 0.33199(18) 0.14817(14) 0.28520(15) 0.0555(4) Uani 1 1 d . . . . .
H14A H 0.274872 0.184444 0.356982 0.067 Uiso 1 1 calc R U . . .
H14B H 0.260713 0.089888 0.226866 0.067 Uiso 1 1 calc R U . . .
C15 C 0.33522(16) 0.54475(12) 0.35032(12) 0.0443(3) Uani 1 1 d . . . . .
H15 H 0.373923 0.498829 0.406049 0.053 Uiso 1 1 calc R U . . .
C16 C 0.24119(16) 0.65025(13) 0.42613(13) 0.0460(4) Uani 1 1 d . . . . .
C17 C 0.15808(18) 0.63049(16) 0.52135(15) 0.0596(4) Uani 1 1 d . . . . .
H17 H 0.158147 0.552325 0.537284 0.072 Uiso 1 1 calc R U . . .
C18 C 0.0749(2) 0.72517(19) 0.59325(16) 0.0710(5) Uani 1 1 d . . . . .
H18 H 0.019707 0.710188 0.656901 0.085 Uiso 1 1 calc R U . . .
C19 C 0.0734(2) 0.84011(19) 0.57121(18) 0.0724(5) Uani 1 1 d . . . . .
H19 H 0.018174 0.903865 0.620114 0.087 Uiso 1 1 calc R U . . .
C20 C 0.1535(2) 0.86151(17) 0.47677(19) 0.0728(5) Uani 1 1 d . . . . .
H20 H 0.152186 0.939810 0.461216 0.087 Uiso 1 1 calc R U . . .
C21 C 0.23644(19) 0.76691(15) 0.40436(16) 0.0603(4) Uani 1 1 d . . . . .
H21 H 0.289800 0.782216 0.340047 0.072 Uiso 1 1 calc R U . . .
C22 C 0.47930(16) 0.59526(12) 0.30013(12) 0.0432(3) Uani 1 1 d . . . . .
C23 C 0.48801(18) 0.59741(15) 0.18083(14) 0.0561(4) Uani 1 1 d . . . . .
H23 H 0.404140 0.564252 0.126701 0.067 Uiso 1 1 calc R U . . .
C24 C 0.6194(2) 0.64805(17) 0.14077(16) 0.0675(5) Uani 1 1 d . . . . .
H24 H 0.622538 0.649415 0.060324 0.081 Uiso 1 1 calc R U . . .
C25 C 0.7449(2) 0.69622(18) 0.21838(19) 0.0723(5) Uani 1 1 d . . . . .
H25 H 0.833020 0.730553 0.191208 0.087 Uiso 1 1 calc R U . . .
C26 C 0.7391(2) 0.69329(19) 0.33645(19) 0.0767(5) Uani 1 1 d . . . . .
H26 H 0.824396 0.724859 0.389615 0.092 Uiso 1 1 calc R U . . .
C27 C 0.60750(19) 0.64373(16) 0.37711(15) 0.0616(4) Uani 1 1 d . . . . .
H27 H 0.605034 0.642928 0.457743 0.074 Uiso 1 1 calc R U . . .

loop_
_atom_site_aniso_label
_atom_site_aniso_U_11
_atom_site_aniso_U_22
_atom_site_aniso_U_33
_atom_site_aniso_U_23
_atom_site_aniso_U_13
_atom_site_aniso_U_12
N1 0.0555(7) 0.0414(7) 0.0566(8) 0.0111(6) -0.0066(6) 0.0087(5)
C1 0.0433(7) 0.0432(7) 0.0426(8) 0.0134(6) 0.0053(6) -0.0027(6)
C2 0.0522(9) 0.0475(8) 0.0535(9) 0.0104(7) 0.0031(7) -0.0043(7)
C3 0.0628(10) 0.0565(10) 0.0547(10) 0.0109(8) -0.0050(8) -0.0165(8)
C4 0.0558(9) 0.0707(11) 0.0602(10) 0.0234(9) -0.0125(8) -0.0126(8)
C5 0.0525(9) 0.0627(10) 0.0651(10) 0.0243(9) -0.0081(8) 0.0014(8)
C6 0.0478(8) 0.0458(8) 0.0472(8) 0.0158(7) -0.0001(6) -0.0014(6)
C7 0.0461(8) 0.0421(8) 0.0432(8) 0.0125(6) 0.0008(6) 0.0014(6)
C8 0.0423(7) 0.0406(7) 0.0424(8) 0.0111(6) 0.0041(6) 0.0005(6)
C9 0.0438(8) 0.0406(7) 0.0459(8) 0.0065(6) -0.0013(6) 0.0012(6)
C10 0.0566(9) 0.0700(11) 0.0581(10) 0.0187(8) 0.0111(8) 0.0142(8)
C11 0.0639(11) 0.0826(13) 0.0732(12) 0.0161(10) 0.0134(9) 0.0291(10)
C12 0.0912(14) 0.0629(11) 0.0849(14) 0.0120(10) -0.0012(11) 0.0311(10)
C13 0.0819(12) 0.0622(11) 0.0760(12) 0.0302(10) -0.0055(10) 0.0100(9)
C14 0.0571(9) 0.0547(9) 0.0565(9) 0.0190(8) 0.0013(7) 0.0015(7)
C15 0.0524(8) 0.0396(7) 0.0410(8) 0.0118(6) -0.0022(6) 0.0024(6)
C16 0.0461(8) 0.0447(8) 0.0435(8) 0.0073(6) -0.0028(6) -0.0020(6)
C17 0.0588(10) 0.0631(10) 0.0571(10) 0.0169(8) 0.0098(8) -0.0008(8)
C18 0.0588(10) 0.0916(14) 0.0590(11) 0.0134(10) 0.0142(8) 0.0058(10)
C19 0.0545(10) 0.0749(12) 0.0752(12) -0.0024(10) 0.0074(9) 0.0132(9)
C20 0.0681(11) 0.0541(10) 0.0948(14) 0.0155(10) 0.0086(10) 0.0153(8)
C21 0.0648(10) 0.0521(9) 0.0671(11) 0.0197(8) 0.0119(8) 0.0105(8)
C22 0.0470(8) 0.0386(7) 0.0436(8) 0.0103(6) -0.0001(6) 0.0068(6)
C23 0.0579(9) 0.0650(10) 0.0469(9) 0.0181(8) -0.0013(7) 0.0033(8)
C24 0.0722(11) 0.0797(12) 0.0592(10) 0.0314(9) 0.0157(9) 0.0112(9)
C25 0.0584(10) 0.0757(12) 0.0895(14) 0.0334(11) 0.0156(10) 0.0002(9)
C26 0.0546(10) 0.0923(14) 0.0818(14) 0.0258(11) -0.0089(9) -0.0138(9)
C27 0.0610(10) 0.0732(11) 0.0497(9) 0.0184(8) -0.0068(8) -0.0079(8)

_geom_special_details            
;
 All esds (except the esd in the dihedral angle between two l.s. planes)
 are estimated using the full covariance matrix.  The cell esds are taken
 into account individually in the estimation of esds in distances, angles
 and torsion angles; correlations between esds in cell parameters are only
 used when they are defined by crystal symmetry.  An approximate (isotropic)
 treatment of cell esds is used for estimating esds involving l.s. planes.
;
loop_
_geom_bond_atom_site_label_1
_geom_bond_atom_site_label_2
_geom_bond_distance
_geom_bond_site_symmetry_2
_geom_bond_publ_flag
N1 H1 0.8600 . ?
N1 C6 1.3767(18) . ?
N1 C7 1.3806(18) . ?
C1 C2 1.403(2) . ?
C1 C6 1.409(2) . ?
C1 C8 1.4499(19) . ?
C2 H2 0.9300 . ?
C2 C3 1.373(2) . ?
C3 H3 0.9300 . ?
C3 C4 1.392(2) . ?
C4 H4 0.9300 . ?
C4 C5 1.372(2) . ?
C5 H5 0.9300 . ?
C5 C6 1.392(2) . ?
C7 C8 1.3645(19) . ?
C7 C15 1.5132(19) . ?
C8 C9 1.5057(19) . ?
C9 H9 0.9800 . ?
C9 C10 1.525(2) . ?
C9 C14 1.525(2) . ?
C10 H10A 0.9700 . ?
C10 H10B 0.9700 . ?
C10 C11 1.519(2) . ?
C11 H11A 0.9700 . ?
C11 H11B 0.9700 . ?
C11 C12 1.500(3) . ?
C12 H12A 0.9700 . ?
C12 H12B 0.9700 . ?
C12 C13 1.511(3) . ?
C13 H13A 0.9700 . ?
C13 H13B 0.9700 . ?
C13 C14 1.522(2) . ?
C14 H14A 0.9700 . ?
C14 H14B 0.9700 . ?
C15 H15 0.9800 . ?
C15 C16 1.5290(19) . ?
C15 C22 1.5248(19) . ?
C16 C17 1.383(2) . ?
C16 C21 1.380(2) . ?
C17 H17 0.9300 . ?
C17 C18 1.384(2) . ?
C18 H18 0.9300 . ?
C18 C19 1.361(3) . ?
C19 H19 0.9300 . ?
C19 C20 1.369(3) . ?
C20 H20 0.9300 . ?
C20 C21 1.384(2) . ?
C21 H21 0.9300 . ?
C22 C23 1.382(2) . ?
C22 C27 1.383(2) . ?
C23 H23 0.9300 . ?
C23 C24 1.381(2) . ?
C24 H24 0.9300 . ?
C24 C25 1.368(3) . ?
C25 H25 0.9300 . ?
C25 C26 1.369(3) . ?
C26 H26 0.9300 . ?
C26 C27 1.381(2) . ?
C27 H27 0.9300 . ?

loop_
_geom_angle_atom_site_label_1
_geom_angle_atom_site_label_2
_geom_angle_atom_site_label_3
_geom_angle
_geom_angle_site_symmetry_1
_geom_angle_site_symmetry_3
_geom_angle_publ_flag
C6 N1 H1 125.3 . . ?
C6 N1 C7 109.34(12) . . ?
C7 N1 H1 125.3 . . ?
C2 C1 C6 117.67(13) . . ?
C2 C1 C8 135.05(13) . . ?
C6 C1 C8 107.27(12) . . ?
C1 C2 H2 120.3 . . ?
C3 C2 C1 119.38(15) . . ?
C3 C2 H2 120.3 . . ?
C2 C3 H3 119.2 . . ?
C2 C3 C4 121.64(15) . . ?
C4 C3 H3 119.2 . . ?
C3 C4 H4 119.6 . . ?
C5 C4 C3 120.85(15) . . ?
C5 C4 H4 119.6 . . ?
C4 C5 H5 121.2 . . ?
C4 C5 C6 117.63(15) . . ?
C6 C5 H5 121.2 . . ?
N1 C6 C1 107.22(12) . . ?
N1 C6 C5 129.95(14) . . ?
C5 C6 C1 122.82(14) . . ?
N1 C7 C15 121.29(12) . . ?
C8 C7 N1 109.95(12) . . ?
C8 C7 C15 128.69(13) . . ?
C1 C8 C9 127.86(12) . . ?
C7 C8 C1 106.21(12) . . ?
C7 C8 C9 125.92(12) . . ?
C8 C9 H9 106.8 . . ?
C8 C9 C10 112.85(12) . . ?
C8 C9 C14 112.39(11) . . ?
C10 C9 H9 106.8 . . ?
C14 C9 H9 106.8 . . ?
C14 C9 C10 110.69(12) . . ?
C9 C10 H10A 109.2 . . ?
C9 C10 H10B 109.2 . . ?
H10A C10 H10B 107.9 . . ?
C11 C10 C9 112.15(13) . . ?
C11 C10 H10A 109.2 . . ?
C11 C10 H10B 109.2 . . ?
C10 C11 H11A 109.1 . . ?
C10 C11 H11B 109.1 . . ?
H11A C11 H11B 107.8 . . ?
C12 C11 C10 112.49(15) . . ?
C12 C11 H11A 109.1 . . ?
C12 C11 H11B 109.1 . . ?
C11 C12 H12A 109.4 . . ?
C11 C12 H12B 109.4 . . ?
C11 C12 C13 111.33(15) . . ?
H12A C12 H12B 108.0 . . ?
C13 C12 H12A 109.4 . . ?
C13 C12 H12B 109.4 . . ?
C12 C13 H13A 109.3 . . ?
C12 C13 H13B 109.3 . . ?
C12 C13 C14 111.42(15) . . ?
H13A C13 H13B 108.0 . . ?
C14 C13 H13A 109.3 . . ?
C14 C13 H13B 109.3 . . ?
C9 C14 H14A 109.2 . . ?
C9 C14 H14B 109.2 . . ?
C13 C14 C9 112.01(13) . . ?
C13 C14 H14A 109.2 . . ?
C13 C14 H14B 109.2 . . ?
H14A C14 H14B 107.9 . . ?
C7 C15 H15 106.1 . . ?
C7 C15 C16 112.41(11) . . ?
C7 C15 C22 112.95(11) . . ?
C16 C15 H15 106.1 . . ?
C22 C15 H15 106.1 . . ?
C22 C15 C16 112.47(11) . . ?
C17 C16 C15 119.78(13) . . ?
C21 C16 C15 122.49(13) . . ?
C21 C16 C17 117.73(14) . . ?
C16 C17 H17 119.5 . . ?
C16 C17 C18 121.06(16) . . ?
C18 C17 H17 119.5 . . ?
C17 C18 H18 119.9 . . ?
C19 C18 C17 120.27(17) . . ?
C19 C18 H18 119.9 . . ?
C18 C19 H19 120.1 . . ?
C18 C19 C20 119.73(17) . . ?
C20 C19 H19 120.1 . . ?
C19 C20 H20 119.9 . . ?
C19 C20 C21 120.18(17) . . ?
C21 C20 H20 119.9 . . ?
C16 C21 C20 121.02(16) . . ?
C16 C21 H21 119.5 . . ?
C20 C21 H21 119.5 . . ?
C23 C22 C15 123.24(13) . . ?
C23 C22 C27 117.62(14) . . ?
C27 C22 C15 119.13(13) . . ?
C22 C23 H23 119.5 . . ?
C22 C23 C24 121.00(15) . . ?
C24 C23 H23 119.5 . . ?
C23 C24 H24 119.7 . . ?
C25 C24 C23 120.60(16) . . ?
C25 C24 H24 119.7 . . ?
C24 C25 H25 120.4 . . ?
C24 C25 C26 119.20(16) . . ?
C26 C25 H25 120.4 . . ?
C25 C26 H26 119.8 . . ?
C25 C26 C27 120.38(17) . . ?
C27 C26 H26 119.8 . . ?
C22 C27 H27 119.4 . . ?
C26 C27 C22 121.20(16) . . ?
C26 C27 H27 119.4 . . ?

loop_
_geom_torsion_atom_site_label_1
_geom_torsion_atom_site_label_2
_geom_torsion_atom_site_label_3
_geom_torsion_atom_site_label_4
_geom_torsion
_geom_torsion_site_symmetry_1
_geom_torsion_site_symmetry_2
_geom_torsion_site_symmetry_3
_geom_torsion_site_symmetry_4
_geom_torsion_publ_flag
N1 C7 C8 C1 0.62(15) . . . . ?
N1 C7 C8 C9 -178.47(12) . . . . ?
N1 C7 C15 C16 28.64(18) . . . . ?
N1 C7 C15 C22 -99.94(15) . . . . ?
C1 C2 C3 C4 -1.0(2) . . . . ?
C1 C8 C9 C10 60.91(18) . . . . ?
C1 C8 C9 C14 -65.13(18) . . . . ?
C2 C1 C6 N1 -178.62(12) . . . . ?
C2 C1 C6 C5 1.1(2) . . . . ?
C2 C1 C8 C7 178.25(15) . . . . ?
C2 C1 C8 C9 -2.7(2) . . . . ?
C2 C3 C4 C5 0.9(2) . . . . ?
C3 C4 C5 C6 0.2(2) . . . . ?
C4 C5 C6 N1 178.44(15) . . . . ?
C4 C5 C6 C1 -1.2(2) . . . . ?
C6 N1 C7 C8 -0.28(16) . . . . ?
C6 N1 C7 C15 176.95(12) . . . . ?
C6 C1 C2 C3 0.0(2) . . . . ?
C6 C1 C8 C7 -0.73(15) . . . . ?
C6 C1 C8 C9 178.34(12) . . . . ?
C7 N1 C6 C1 -0.19(16) . . . . ?
C7 N1 C6 C5 -179.87(15) . . . . ?
C7 C8 C9 C10 -120.20(15) . . . . ?
C7 C8 C9 C14 113.77(15) . . . . ?
C7 C15 C16 C17 81.88(16) . . . . ?
C7 C15 C16 C21 -98.77(16) . . . . ?
C7 C15 C22 C23 24.84(19) . . . . ?
C7 C15 C22 C27 -156.38(13) . . . . ?
C8 C1 C2 C3 -178.88(14) . . . . ?
C8 C1 C6 N1 0.56(15) . . . . ?
C8 C1 C6 C5 -179.73(13) . . . . ?
C8 C7 C15 C16 -154.70(14) . . . . ?
C8 C7 C15 C22 76.72(18) . . . . ?
C8 C9 C10 C11 -179.40(13) . . . . ?
C8 C9 C14 C13 -179.21(13) . . . . ?
C9 C10 C11 C12 53.6(2) . . . . ?
C10 C9 C14 C13 53.60(18) . . . . ?
C10 C11 C12 C13 -54.5(2) . . . . ?
C11 C12 C13 C14 55.2(2) . . . . ?
C12 C13 C14 C9 -55.3(2) . . . . ?
C14 C9 C10 C11 -52.45(19) . . . . ?
C15 C7 C8 C1 -176.35(13) . . . . ?
C15 C7 C8 C9 4.6(2) . . . . ?
C15 C16 C17 C18 178.50(14) . . . . ?
C15 C16 C21 C20 -178.25(15) . . . . ?
C15 C22 C23 C24 177.82(14) . . . . ?
C15 C22 C27 C26 -178.43(15) . . . . ?
C16 C15 C22 C23 -103.71(16) . . . . ?
C16 C15 C22 C27 75.08(17) . . . . ?
C16 C17 C18 C19 0.0(3) . . . . ?
C17 C16 C21 C20 1.1(2) . . . . ?
C17 C18 C19 C20 0.6(3) . . . . ?
C18 C19 C20 C21 -0.4(3) . . . . ?
C19 C20 C21 C16 -0.5(3) . . . . ?
C21 C16 C17 C18 -0.9(2) . . . . ?
C22 C15 C16 C17 -149.29(13) . . . . ?
C22 C15 C16 C21 30.06(19) . . . . ?
C22 C23 C24 C25 0.7(3) . . . . ?
C23 C22 C27 C26 0.4(2) . . . . ?
C23 C24 C25 C26 0.2(3) . . . . ?
C24 C25 C26 C27 -0.8(3) . . . . ?
C25 C26 C27 C22 0.5(3) . . . . ?
C27 C22 C23 C24 -1.0(2) . . . . ?

_shelx_res_file                  
;
TITL 8_a.res in P-1
    8.res
    created by SHELXL-2017/1 at 16:44:38 on 01-Sep-2022
REM Old TITL 8 in P-1
REM SHELXT solution in P-1
REM R1 0.161, Rweak 0.007, Alpha 0.033, Orientation as input
REM Formula found by SHELXT: C26 N2
CELL 0.71073 8.5884 11.0378 11.4931 105.954 91.575 92.728
ZERR 2 0.002 0.0026 0.0027 0.003 0.003 0.003
LATT 1
SFAC C H N
UNIT 54 54 2

L.S. 10 0 0
PLAN  8
SIZE 0.1 0.12 0.14
TEMP 23
CONF
BOND $H
list 4
fmap 2 53
MORE -1
ACTA
OMIT -3 50
REM <olex2.extras>
REM <HklSrc "%.\\8.hkl">
REM </olex2.extras>

WGHT    0.047600    0.136400
EXTI    0.027703
FVAR       1.11620
N1    3    0.101961    0.483878    0.203767    11.00000    0.05550    0.04138 =
         0.05658    0.01110   -0.00660    0.00866
AFIX  43
H1    2    0.064947    0.557438    0.224740    11.00000   -1.20000
AFIX   0
C1    1    0.134113    0.280616    0.108996    11.00000    0.04334    0.04318 =
         0.04259    0.01335    0.00525   -0.00269
C2    1    0.093629    0.165777    0.022009    11.00000    0.05221    0.04749 =
         0.05348    0.01040    0.00306   -0.00430
AFIX  43
H2    2    0.154176    0.096721    0.015271    11.00000   -1.20000
AFIX   0
C3    1   -0.036227    0.156326   -0.053067    11.00000    0.06276    0.05651 =
         0.05468    0.01088   -0.00504   -0.01653
AFIX  43
H3    2   -0.061861    0.080488   -0.111442    11.00000   -1.20000
AFIX   0
C4    1   -0.130446    0.257438   -0.043971    11.00000    0.05585    0.07072 =
         0.06021    0.02338   -0.01253   -0.01255
AFIX  43
H4    2   -0.218417    0.247691   -0.095429    11.00000   -1.20000
AFIX   0
C5    1   -0.095189    0.371299    0.039946    11.00000    0.05249    0.06267 =
         0.06515    0.02428   -0.00813    0.00144
AFIX  43
H5    2   -0.157925    0.439064    0.046562    11.00000   -1.20000
AFIX   0
C6    1    0.037832    0.381767    0.114825    11.00000    0.04779    0.04580 =
         0.04720    0.01579   -0.00012   -0.00140
C7    1    0.235006    0.449695    0.254025    11.00000    0.04611    0.04212 =
         0.04325    0.01252    0.00076    0.00140
C8    1    0.259519    0.326037    0.199920    11.00000    0.04228    0.04062 =
         0.04243    0.01114    0.00412    0.00048
C9    1    0.390328    0.253148    0.231646    11.00000    0.04381    0.04058 =
         0.04591    0.00651   -0.00130    0.00120
AFIX  13
H9    2    0.456499    0.312682    0.294735    11.00000   -1.20000
AFIX   0
C10   1    0.493609    0.201391    0.125462    11.00000    0.05664    0.06997 =
         0.05811    0.01868    0.01110    0.01419
AFIX  23
H10A  2    0.430045    0.147191    0.058502    11.00000   -1.20000
H10B  2    0.538716    0.270986    0.098865    11.00000   -1.20000
AFIX   0
C11   1    0.623859    0.126992    0.158648    11.00000    0.06387    0.08262 =
         0.07322    0.01607    0.01337    0.02913
AFIX  23
H11A  2    0.680239    0.089709    0.086735    11.00000   -1.20000
H11B  2    0.696423    0.184161    0.216783    11.00000   -1.20000
AFIX   0
C12   1    0.564350    0.024519    0.211514    11.00000    0.09120    0.06293 =
         0.08493    0.01195   -0.00117    0.03113
AFIX  23
H12A  2    0.651984   -0.015690    0.237059    11.00000   -1.20000
H12B  2    0.502952   -0.038932    0.149969    11.00000   -1.20000
AFIX   0
C13   1    0.465177    0.076227    0.318591    11.00000    0.08192    0.06225 =
         0.07599    0.03020   -0.00547    0.01003
AFIX  23
H13A  2    0.529733    0.132106    0.383870    11.00000   -1.20000
H13B  2    0.422775    0.007134    0.347246    11.00000   -1.20000
AFIX   0
C14   1    0.331988    0.148169    0.285201    11.00000    0.05710    0.05470 =
         0.05653    0.01903    0.00133    0.00148
AFIX  23
H14A  2    0.274872    0.184444    0.356982    11.00000   -1.20000
H14B  2    0.260713    0.089888    0.226866    11.00000   -1.20000
AFIX   0
C15   1    0.335220    0.544748    0.350320    11.00000    0.05236    0.03964 =
         0.04102    0.01183   -0.00218    0.00241
AFIX  13
H15   2    0.373923    0.498829    0.406049    11.00000   -1.20000
AFIX   0
C16   1    0.241187    0.650252    0.426133    11.00000    0.04608    0.04471 =
         0.04353    0.00726   -0.00284   -0.00196
C17   1    0.158080    0.630494    0.521348    11.00000    0.05883    0.06313 =
         0.05706    0.01691    0.00984   -0.00082
AFIX  43
H17   2    0.158147    0.552325    0.537284    11.00000   -1.20000
AFIX   0
C18   1    0.074858    0.725167    0.593252    11.00000    0.05876    0.09163 =
         0.05900    0.01336    0.01424    0.00584
AFIX  43
H18   2    0.019707    0.710188    0.656901    11.00000   -1.20000
AFIX   0
C19   1    0.073384    0.840111    0.571212    11.00000    0.05447    0.07491 =
         0.07522   -0.00235    0.00736    0.01316
AFIX  43
H19   2    0.018174    0.903865    0.620114    11.00000   -1.20000
AFIX   0
C20   1    0.153493    0.861505    0.476773    11.00000    0.06806    0.05413 =
         0.09477    0.01549    0.00857    0.01534
AFIX  43
H20   2    0.152186    0.939810    0.461216    11.00000   -1.20000
AFIX   0
C21   1    0.236442    0.766907    0.404365    11.00000    0.06481    0.05205 =
         0.06711    0.01967    0.01186    0.01050
AFIX  43
H21   2    0.289800    0.782216    0.340047    11.00000   -1.20000
AFIX   0
C22   1    0.479296    0.595261    0.300134    11.00000    0.04699    0.03857 =
         0.04362    0.01026   -0.00014    0.00683
C23   1    0.488006    0.597409    0.180832    11.00000    0.05787    0.06502 =
         0.04686    0.01807   -0.00130    0.00330
AFIX  43
H23   2    0.404140    0.564252    0.126701    11.00000   -1.20000
AFIX   0
C24   1    0.619360    0.648047    0.140774    11.00000    0.07223    0.07969 =
         0.05915    0.03140    0.01569    0.01121
AFIX  43
H24   2    0.622538    0.649415    0.060324    11.00000   -1.20000
AFIX   0
C25   1    0.744874    0.696225    0.218377    11.00000    0.05842    0.07568 =
         0.08946    0.03345    0.01557    0.00021
AFIX  43
H25   2    0.833020    0.730553    0.191208    11.00000   -1.20000
AFIX   0
C26   1    0.739143    0.693290    0.336454    11.00000    0.05456    0.09231 =
         0.08182    0.02577   -0.00886   -0.01383
AFIX  43
H26   2    0.824396    0.724859    0.389615    11.00000   -1.20000
AFIX   0
C27   1    0.607503    0.643726    0.377110    11.00000    0.06100    0.07317 =
         0.04969    0.01844   -0.00683   -0.00787
AFIX  43
H27   2    0.605034    0.642928    0.457743    11.00000   -1.20000
AFIX   0
HKLF 4


REM  8_a.res in P-1
REM R1 =  0.0409 for    2925 Fo > 4sig(Fo)  and  0.0515 for all    3642 data
REM    254 parameters refined using      0 restraints

END

WGHT      0.0441      0.1569

REM Highest difference peak  0.159,  deepest hole -0.125,  1-sigma level  0.029
Q1    1   0.2470  0.3000  0.1136  11.00000  0.05    0.16
Q2    1   0.2973  0.4956  0.2946  11.00000  0.05    0.15
Q3    1   0.3761  0.2029  0.1482  11.00000  0.05    0.14
Q4    1   0.2890  0.3989  0.2007  11.00000  0.05    0.14
Q5    1   0.1433  0.2391  0.0474  11.00000  0.05    0.13
Q6    1   0.0727  0.1738 -0.0562  11.00000  0.05    0.13
Q7    1   0.2694  0.5943  0.3778  11.00000  0.05    0.13
Q8    1   0.4075  0.5691  0.3213  11.00000  0.05    0.12
;
_shelx_res_checksum              48888
_olex2_submission_special_instructions 'No special instructions were received'
